# Supplementary material for: An Alu-Based Phylogeny of Lemurs (Infraorder: Lemuriformes)
Source: PLoS One. 2012 Aug 28;7(8):e44035. doi: 10.1371/journal.pone.0044035 (PMC3429421; doi:10.1371/journal.pone.0044035)
Supplement: Table S1 — A table listing all primers used in this study with optimal annealing temperatures and source. Primers highlighted in green were designed specifically for this study. Primers highlighted in yellow were designed by Herke et al. (2007). Primers highlighted in red were designed by Roos et al. (2004). (XLSX) [file pone.0044035.s001.xlsx]

## Sheet: Table S1 - Primers
Table S1
A supplementary table listing all primer pairs used in this study with optimal annealing temperatures and source.
		Primers designed by McLain et al. 2012
		Primers designed by Herke et al. 2007
		Primers designed by Roos et al. 2004
*Primers are listed in the order they appear on the matrix for ease of review. Note that primer pairs scored for multiple loci only appear once on this list.
Locus	Tm	Forward Primer	Reverse Primer
M1	60.4	GATTAGCTCAATGTGTTTTCATT	CTAGAAGCCCATTTCAGCAGC
M2	63	TGGTCTTTTTCCATTGCCTG	GGATCTTAAAAAACAATTAGAGGAGG
M3	63	TTGCTGCAAATCTGGGTGTC	TTGGATTTAAAGGAACATAATGGC
M4	60.4	AGCACCCAGACTGTGGTCTC	GCTTATCTTGAATAGATGCTTTTTAG
M6	55.5	TGAAGAGGTTTAGAAACAGAATG	TATTTAGTTGAGAAGCAAATGAATC
M7	60	CAGAAATAGACATTTCCCTTCC	CCAATTCAGCAGTGGTAAAG
M11	56	TTGCCCAGGCTGAATTTGG	GGGCACACAGCTGCAGTG
M12	56	CCCGTTTTTGTGACTGCAC	CAGACCTCCTGGACTCACC
M15	55.5	ATTAGGATGCCCAAAGACCC	GCCACCCACAAAAGACAAGT
M17	55.5	GAACACCTTGACTTACTGGAAG	CCCAGCTGTAATCCACAG
M18	56	AGTCAGTGGGCAAATTGGC	CAACTTTCCATTTGCATTTGG
M34	55.5	ACCTGTAAACACACCTCTATCAGA	GATTCACTGAAGAAATGACAGTCTC
MmA2	59	CCGATGTTCATGAATTGGAA	CCTGGAACATTTGTCAAAAATCA
MmA6	57	CTCAGGGCTTTTCAAACCAG	GATATTTATTAGCTGCCATTT
MmA7	57	GCATAAATTGAAGCACAGAGAA	TGGGGAGAGTGTAGAATACTTAGAA
MmA11	58	AAGGACCATAGACTTCAACCAGA	GTATGACGTGTATCCAGGAATTGA
MmA14	56	TAAATTCAAAGCATTAATGA	GGAGTTAATGCCAAAGATATGTT
MmA18	58	TTGTCTAGCTTAATGATAAAACTATAGAAA	ACCTGTCTTTTCCCCTCTGATAT
MmA19	58	ATATGCTGATTGGAGAGTATGAAGA	ATGGTTAGTCTTTCTAATTTTAGCCATT
MmA20	58	ATGGATTGGAGTTGGAATTTTCTAA	CAACCATGGTTCTACTGCAGAA
MmA22	58	GAAGCAGTGGTCTCTGCTCTCTAC	TCTAGGTTAGTGTTGGAGAATTTGT
MmA25	58	AGGTTTGCACATTAGAAGCCTT	GTTTCATGTGTATATCCCAGCAC
MmA27	61	TATGCCCAGGAAGCGCAGGCT	AGCCCATCCGGAGCTATGA
MmA28	58	GGTCAAAGTGCTTCCTTAAGG	TCCTCTCATCTTTTTAACTCAGCT
MmA29	58.5	GGATATATGCCTGAGAAAACAA	CCTAGTTTCATGAAAATTTATGC
MmA33	63	GACTTTTGGCAAAGGCCAA	CTGGCTTCTAGGCACCTCTGC
MmA36	58	ACAGCAGGATTCCAAATGGA	GAGGTAGTTGCCTCGAACTC
MmA39	62	AATGCCAGCCATGCCACT	GGGTCGTACAAAGGAGAAGCC
MmA42	58	GAGGCAGAGGAAAAGGTAATTAT	TCTCTTACATACTACTGCCACCT
MmA43	56	GGACAGCATATTAGCAAACTAAA	CCTTCCAATTATGAATGCTTTA
MmA45	56	GATTCCTGGAACACCTAAGAA	TCCTCTAAGTTTACTTTGAGCCT
MmA46	60	CATGAGCTTCCAGAGCCAGT	GCTCAGGAACCAATTTGGAA
MmA49	60	CCTGACAATGTTTCCAGTAGCA	CCCTCTGGAGGTCAAGCTGAT
MmA51	58	TTTCCTCACTTGGGAGAAA	TCTCTTAACTCTAGAAGACAGTTAACC
MmA52	60	GCCTGAGTTTTTCCAAAAGTT	TCCTTCTCAAGATAGTATTTGCC
MmA53	58	GGAGACATGTAGGTCATTGC	GCTGTAATAAACCACAGCCA
MmA54	57	GAAGAAAGACCACAGAGAAGAA	CATGAATTGGAAAGTACCTGC
MmA55	56	TTAGAAGAAGATGGAGAAGTGC	ATTCCTCTTACATGTTTACTAGCAT
MmA56	60	AGATGTGCCAGTTCCCAGTT	CTCTGTTTTAGGAATTTTGTCATCTA
MmA58	57	GGAGTGAGGTTCTGTGAACA	TCCTAACAGTGAAACTAAGCTTC
MmM27	56	ATAGTCAATGCCTTCACAGACAG	ATGAGTTGCTTGATTTGTCCAG
MmM35	58	TCCAAAGATCTTTAGACACTAGAAG	CACCAGTGCTTAATAGGAAGAC
MmM36	59	GAACACCTCTCCTTCCAGAATATAC	GACAATGGCCATACGCATC
MmM38	57	ACTCACCACTTTTCTCAGGC	ACTAAGACATGGGCCTATGC
MmM39	55	ATCTCAATGTTCTCAGGCAC	AATCTTGGAAGAGACCAGGAG
MmM41	55.5	GGTTCAAGTCTAGCATCTTGC	AAAATGAGAGTATGCATAATAACATG
MmM47	55	AGAGATATAGCAATCAACTGCA	GAATCAGGATATAAATTGTTAAAGG
MmM48	55.5	CCAATTTGATAGGGTAAAAGG	GCTCAGTGTCCTGCATCTAC
MmM49	56	TTTAAGGAAGTCAGGAAGGTAAGG	CATCAATATCCAGAGGGTTCC
MmM51	56	AATGGATCCTGAACATCTTTC	GCCATAACAATATTAAAGAGAAGTC
MmM57	55	GGCATTTCCTATGAGTGAAG	TAGTACCTAGCATAAAGTCAGTGC
MmM58	57.5	CATCACTTTGTCCAGCAACATTAG	CTTGCACTCCATGCTCTGACCTCC
MmM61	56	ACAGTTATTTGCATGCTAGTCAC	AAAGGAATTTGATGACAGTTAAGA
MmM73	56.5	GTTGGAGGTTGTTAGTTCAGG	ATCAAATTAAGTGGGAAATAGGTACTA
MmM97	55	AGAAACTGATTGTTACATTCCTTC	ACTGAAAGGACAAGCCAAG
MmM101	58	CTGGCAATGAACAAGACTTAGG	AATAGGAGCATCACATGAATGC
MmB2	57	GCAGGGTGGCATAACACATA	GCTTAAGAAACTTGCCTGACATA
MmB7	59	GTAAATTCCACTTTTATATCTGATAAGC	CACATAGCCTGACTGATAAACTATTAA
CmC1	51	AATGCATGCATTAAAATGTA	ATTGAAAAGGCCATTCA
EcM2	55	GCACAGGCTGGAGAAGCTAG	CATAATTTTGCTCAAGGCCAT
Em3	63	GTTACAAAGGGGCAAGGATGAG	GCTTGTTGCTTTTAACTGATGC
Em6	60	GCTCTCAAACACCAATCCCTAC	TGTCACCTTCAGATTATCCCAGT
Em7	64	CATTTAACCTTGCTTCCTCCAT	CAAGGTACCGTCTGTCACTTCA
EmA2	59.5	CCAACAAACCTTTGCACTACA	CATGCAATTTTGTCTTCCTTCA
EmA6	59.2	CCTTTGCACTACACTTGATGGT	CATGCAATTTTGTCTTCCTTCA
EmA8	58	GCTCTCAAACACCAATCCCTA	TGTCACCTTCAGATTATCCCAGT
EmM3	57	AATGCCAGCTATTATCTGCG	CCTCACCAGGGTGTGGTC
LcC2	62	CCCAGAACTTTAGCTTCCTTC	CATTCTCAACTGCTTGTCTCAG
LcM2	55	AATTTGTGCTCAGAAAAGAAGTC	CACAAGGCTGTCAAATGC
LcM3	55	TCCCTTCCTGAAACTCATG	TCAAGAGATGATGAGAGTTAGTATCT
LcM7	55.5	TTTAGGATTATCAACCACTGCT	GGGTCAGTCTATTTTGAATCTG
LcM8	55.5	TGAAGCCTCTATGTTATTGACAA	CCATCAGTCTGGACCTGTG
PcC1	52	ATGGTGGAGCTGTTTCC	CTAAGACTATGAAGGACAGACC
PcC2	54	ATTAACTCAGCAAACATTGA	ACCTGGACCAGACACTAG
Str57A	55	tgtttcaaagatcaaatgtcatgg	cccaaggggagacagaagtt
Str57B	58	agratcctggaatactgrtcct	gctgagatgyatccctccyg
Str57C	55	caccacaactaccctggaagr	agaactctccttbacttaacctgtttc
Str58	52	atagccthtgcaggtcraag	gagcttaatatataavtwttctcaac
Str59	60	tacccagtgctcatttggatc	gcaatcagcaaatgcttgttttag
Str61	60	gcccagtttgtaattcttgatttc	gcaacccagctwacttcagagg
Str62	60	ctcactttcraaaatagcctactgc	aaggtcagtgttccytctctkc
Str63A	50	tcctctrtgactctyytgagttag	ggcacawttaagctatattrthcaa
Str64	54	tgaggcaartaaatatcttgakagc	tggagcccttgcwgtyg
Str66A	60	ctgcctcttaccatatttgacttc	gcctattcacatccatcactc
Str66B	60	gatgctaatgtggcttaatctcag	agccagctcttgaaatgtgc
Str67	51	gctttctgcatrggaggtagaataat	ccaatatcdtggcattctgtwaactc
Str68	60	aggctacagattttcaagatttacc	ctttagagccctctgctgga
Str69A	60	gctgtgccaaagaaatcagg	ggcacatttcctttgtttggag
Str69B	60	tgggraaaatgtttggcagat	tgtgattcattcttttggagca
Str70A	56	gtgyatgtrtgttggggcaar	cacttcytagcytgrtggcttt
Str70B	56	matacagtgaatacttgaatgkgc	taatcactaatgaaaatgtatctgarag
Str71B	48	gtcttattggatargaagaanctagg	gcctaaggtdcaaahttgtctc
Str71C	56	tgtgctatccctttttaggrmtg	caacacaaaayvttgtcttaatrgg
Str72	50	ttcartttcactggraatcctttag	agagatcwtcagaactatgcccttr
Str73A	55	ccatttaggaagatgtgycatg	tgcttcactgagatamaagavga
Str73B	61	tggagaggacctaaattcaaagyttg	gaaagtgagytgggyatgaac
EcM5	55	GTCTGGCTGTTTCCAAATG	GGTGAAAGTTGTTGGGGAA
EmA102	55	CTGTTCCTTTCCGTCGATCT	GGAGGACTGCCACTACCTGA
EmA106	59	GATGGTAGTGATGGTTGCACA	TCACTTTCTCTTTTGCCATCTG
EmA108	58	TGTGGTGTAGTCAGCCAGAGA	AGTAAATCGAGGCAGAAATGC
EmA114	60	CACCTTGGGGAAGATTCAGT	TGAGTGGAGTGTTGCTCTGG
EmA115	59	GGCTCCATTTCTCCTCCTTT	GCCACCCACATCAAACAATA
EmA120	59	GACCTGGAGGGAAATTTTTG	TGAACCACCAACCCTAAAGA
EmA123	59	GGAAGGTTTGGTGTGCATTT	TGCTGTGATCTAAACGAGCAA
EmA126	57	CTTCTATCACCTGACAAAGTTCC	TCCATCTGCCTCAGTTTATCA
EmA129	58	TCAAAGAATCATACAAGTGTCTAATCA	CTCCCTTTTATAGAGCCTATCTCA
EmA130	60	AATGGGGAAACAGGAAAACC	CCAGATCTTGGTTTGGTAATTT
EmA132	60	GGTCAGCCAACTTCCAAAGA	TCTACTTCCGAGGCACCGTA
EmA173	55	CAGAAATGCCACGTGTACTGA	TAGTGCACCTGTCACCCAGA
EmA179	59	CATGTATGCCCACACACACA	CTGCCTCCCAAATGAAACAT
EmA199	59	AGCCAGGAACCATGGAGATA	CCTTGTTCCAAGCCAGTCTC
EmA1102	61	ATTGCGTGCTTGAGTTTTGG	AACTTCTCTCACGTCCTTCTCC
EmA1110	59	TAAGTCATGGCCATTTGGTG	TTGTTTTCATAATGGGTTGTGAG
EmA1111	60	CCCAGCCTCTTGGAAGTAAG	GGATGTGGCCATTCAATGTA
EmA1117	59	GSAASTGTTATAATGACAATGATGC	GCTGAGACAGACTGCTGTGG
HL2	55	CCGAAGTAAGTGCTGAAAACGAGG	CCGAAGGGATACAGAGATTACCTGAAG
HLEL1	55	GCCCAGACCCAAATATTCGTCTTCTAA	CCCATGAAGTCATTTTCAATGGCC
IND1	55	GGTGGAGCTGTTTCCATGC	GAGAACATACAGTGTCAGGAA
IND2	55	AGGTCAAATAAGGCATAGTCC	ATGGAATAGCTCTGAAGAAGG
IND3	55	TCTGGTGGAGGTTGGCTT	CCTCCATACTCAGAAGTCCT
MAD2	53	GTTTCACCATGAATTCCTTACT	AAAGGGATTAAAGGAATTTACAC
MAD3	53	AAAATATTTCCCATGAGATTAAATT	ATTGAGTTAATGGCAATAGACTT
LI1	53	CATGGGAGGTAGAATAATGAAT	TGGCATTCTGTAAACTCCACT
BK1	56	GTTATTGAACCCATGAAGTCAT	TGAGTTAGTGCTTAGAACCAC
BK4	56	CCAAAACTTGCAAAAGCTATTC	TCTTCATTTACAAACCCATGCT
BK17	58	GTTTATGATCCTGGTTTATGAG	CAGAGATCATCAGAACTTATGC
BK20	58	GAACACAAAAGAAGAATGGATC	AACAGCTTCTGTGCAATAACC
BK30	55	AGCCTAAGAAGCAAGAGACC	CTTCTGTTCTCCCTTTCCTAAC
BK31	58	GGTTTATCTCCTTTATCAACAAC	GAAGGCACATAAGCTACACTC
BK32	58	TGGTTATTGAACCCATGAAGTC	CACTCCAGTGTCCCTTCTAG
BK33	58	ACACACTACTCCATTACTACC	ATCAGACAAGGTTACTGAATGG
BK34	58	ATGTTGGGTATGTCATTTAACC	GTCTATAAAGTCACATATTAGTG
