# Supplementary material for: An Alu-Based Phylogeny of Lemurs (Infraorder: Lemuriformes)
Source: PLoS One. 2012 Aug 28;7(8):e44035. doi: 10.1371/journal.pone.0044035 (PMC3429421; doi:10.1371/journal.pone.0044035)
Supplement: Table S2 — A table showing the character matrix of amplification patterns of all loci in all species. A “1” indicates the locus is a filled site (Alu element present) and a “0” indicates the locus is an empty site (Alu element absent) in the corresponding species. A “?” indicates no amplification occurred of that primer pair in that species. (XLSX) [file pone.0044035.s002.xlsx]

## Sheet: Sheet1
A supplementary table showing the character matrix of amplification patterns of all loci in all species. A 1 indicates the locus is a filled site and a 0 indicates the locus is an empty site in the corresponding species. A ? indicates no amplification occurred of that primer pair in that species.
Locus ID	M1	M2	M3	M4	M6	M7	M11	M11B	M12	M15	M17	M18	M34	MmA2	MmA2B	MmA2C	MmA6	MmA7	MmA11	MmA14	MmA18	MmA19	MmA20	MmA22	MmA25	MmA27	MmA28	MmA29	MmA33	MmA36	MmA39	MmA42	MmA43	MmA45	MmA46	MmA49	MmA51	MmA52	MmA53	MmA54	MmA55	MmA56	MmA58	MmM27	MmM35	MmM36	MmM38	MmM39	MmM41
Homo sapiens	0	0	0	0	0	0	0	0	0	0	0	0	0	0	0	0	0	0	?	0	0	?	0	0	0	0	0	0	0	0	0	?	0	0	0	0	0	0	0	?	0	0	0	0	0	0	0	0	0
Microcebus murinus	1	1	1	1	1	1	1	0	1	1	1	1	1	1	0	0	1	1	1	1	1	1	1	1	1	1	1	1	1	1	1	1	1	1	1	1	1	1	1	1	1	1	1	1	1	1	1	1	1
Cheirogaleus medius	1	1	1	0	1	1	1	0	1	0	?	1	0	1	0	0	1	1	0	0	0	0	1	1	0	0	1	0	0	?	1	1	0	0	0	1	0	?	1	?	0	1	0	0	0	0	0	1	1
Mirza coquereli	1	1	1	0	1	1	1	0	1	0	1	1	0	1	0	0	1	1	0	1	?	0	1	1	?	1	1	0	?	?	1	1	0	1	0	1	1	?	1	0	0	1	1	1	1	1	1	1	1
Lemur catta	?	0	1	0	1	1	0	0	?	0	0	1	0	0	1	0	1	0	0	0	?	0	0	0	0	0	?	0	?	?	1	0	0	0	0	?	?	?	1	?	0	1	0	0	0	0	?	0	1
Eulemur macaco	?	0	1	0	1	1	0	0	0	0	0	1	0	0	0	0	1	0	0	0	?	0	0	0	0	0	1	0	?	0	1	0	0	0	0	?	?	?	1	0	0	1	0	0	?	?	?	0	1
Eulemur macaco flavifrons	1	0	1	0	1	?	0	0	0	0	?	1	0	0	0	0	1	0	0	0	?	0	0	0	0	0	1	0	?	0	1	0	0	0	0	?	?	?	1	0	0	1	0	0	?	0	?	0	1
Eulemur fulvus albifrons	1	0	1	0	1	?	0	0	0	0	0	1	0	0	0	0	1	0	0	0	?	0	0	0	0	0	1	?	?	?	1	0	0	0	0	?	?	?	1	0	0	1	0	0	?	?	?	0	1
Eulemur fulvus collaris	1	0	?	0	1	?	0	0	0	0	0	1	0	0	0	0	1	0	?	0	?	0	?	0	?	0	1	?	?	?	1	0	0	0	0	?	?	?	1	0	0	1	0	0	?	0	?	0	1
Eulemur fulvus fulvus	?	0	1	0	1	?	0	0	0	0	0	1	0	0	0	0	1	0	?	0	?	0	0	0	0	0	1	?	?	?	1	0	0	0	0	?	?	?	1	0	0	1	0	0	?	?	?	0	1
Eulemur fulvus sanfordi	?	?	?	0	1	?	0	0	0	0	0	1	0	0	0	0	1	0	?	0	?	0	0	0	0	0	1	?	?	?	1	0	0	0	0	?	?	?	1	0	0	1	0	0	?	0	?	0	1
Eulemur rubriventer	?	?	?	0	1	?	0	0	0	0	0	1	0	0	0	0	1	0	?	0	?	0	0	0	0	0	1	?	?	0	1	0	0	0	0	?	?	?	1	0	0	1	0	0	?	?	?	0	1
Eulemur mongoz	?	?	?	0	?	?	0	0	0	0	0	1	0	0	0	0	1	0	?	0	?	0	0	0	0	0	1	?	?	?	1	0	0	0	0	?	?	?	1	0	0	1	0	0	?	?	?	0	1
Eulemur coronatus	?	0	1	0	1	?	0	0	0	0	0	1	0	0	0	0	1	0	?	0	?	0	?	?	0	0	1	0	?	?	1	0	0	0	0	?	?	?	1	0	0	1	0	0	?	0	?	0	1
Varecia variegata rubra	1	0	1	0	1	?	0	1	0	0	?	1	0	0	0	0	1	?	?	0	?	0	?	?	0	0	1	0	?	?	1	0	0	0	0	?	?	?	?	0	?	1	0	0	?	0	?	0	1
Varecia variegata variegata	?	0	1	0	1	?	0	1	0	0	0	1	0	0	0	0	1	0	?	0	?	0	0	?	0	0	1	0	?	?	1	0	0	0	0	?	?	?	?	0	?	1	0	0	0	0	?	0	1
Hapalemur griseus griseus	?	?	?	0	1	?	0	0	?	0	0	1	0	0	1	0	1	0	?	0	?	0	?	?	0	0	1	0	?	?	1	0	0	0	?	?	?	?	1	0	0	1	0	0	0	0	?	0	1
Lepilemur ruficaudatus	?	0	1	0	1	1	0	0	0	0	0	1	0	0	0	0	1	0	0	?	?	?	0	0	0	0	?	0	?	?	1	?	0	0	0	?	0	?	1	?	0	1	0	?	0	0	0	0	1
Propithecus coquereli	?	0	1	0	?	1	0	0	0	0	0	1	0	0	0	0	1	0	0	0	?	?	0	0	0	0	1	0	0	?	1	0	0	0	0	?	0	?	1	0	0	1	0	?	0	0	0	0	1
Propithecus coronatus	?	0	1	0	1	1	0	0	0	0	0	1	0	0	0	0	1	0	0	0	?	0	0	0	0	0	1	0	0	?	1	0	0	0	0	?	0	?	1	0	0	1	0	?	0	0	0	0	1
Propithecus verreauxi	?	0	1	0	1	1	0	0	0	0	0	1	0	0	0	0	1	0	0	0	?	0	0	0	0	0	1	0	0	?	1	0	0	0	0	?	0	?	1	0	0	1	0	0	0	0	0	0	1
Avahi laniger	?	0	?	0	1	1	0	0	0	0	0	1	0	0	0	1	1	0	0	0	?	0	0	0	0	0	?	0	0	0	1	0	0	0	0	?	0	?	?	0	0	1	0	?	0	0	0	0	1
Daubentonia madagascariensis	?	0	1	0	0	1	0	0	?	0	0	1	0	0	0	0	?	0	0	0	0	?	0	?	0	0	1	0	0	?	1	0	0	0	0	?	?	?	1	0	0	1	0	?	0	0	0	0	0
Galago senegalensis	?	?	?	?	?	?	0	0	?	0	?	1	0	0	0	0	?	?	0	?	?	0	?	?	?	0	?	?	?	?	1	0	0	?	0	?	?	0	1	0	?	0	?	?	?	0	?	0	0
[truncated: 89 more columns]
